# Supplementary material for: Mental and Physical Well-Being and Burden in Palliative Care Nursing: A Cross-Setting Mixed-Methods Study
Source: Int J Environ Res Public Health. 2022 May 20;19(10):6240. doi: 10.3390/ijerph19106240 (PMC9141775; doi:10.3390/ijerph19106240)
Supplement: Supplementary file 1 [file ijerph-19-06240-s001.zip]

Archive with 3 entries (3 files):
- Supplementary Material S1_COREQ.pdf
- Supplementary Material S2_STROBE.pdf
- Supplementary Material S3_GRAMMS.pdf
